# Supplementary material for: A phosphoinositide switch mediates exocyst recruitment to multivesicular endosomes for exosome secretion
Source: Nat Commun. 2023 Oct 28;14:6883. doi: 10.1038/s41467-023-42661-0 (PMC10613218; doi:10.1038/s41467-023-42661-0)
Supplement: Supplementary file 9 — Source Data [file 41467_2023_42661_MOESM9_ESM.zip]

Archive with 2 entries (2 files):
- 357425_4_data_set_8139057_s283r3/Source_Data_1.xlsx
- 357425_4_data_set_8139057_s283r3/Source_Data_2.pdf
