# Supplementary material for: A phosphoinositide switch mediates exocyst recruitment to multivesicular endosomes for exosome secretion
Source: Nat Commun. 2023 Oct 28;14:6883. doi: 10.1038/s41467-023-42661-0 (PMC10613218; doi:10.1038/s41467-023-42661-0)
Supplement: Supplementary file 9 — Source Data [file 41467_2023_42661_MOESM9_ESM.zip › 357425_4_data_set_8139057_s283r3/Source_Data_1.xlsx]

## Sheet: Figure 1a
Total protein
			shCTL	shExo70 #1	shExo70 #2
		Replicate 1	0.973227	0.664523	0.743942
		Replicate 2	0.913102	0.574783	0.645677
		Replicate 3	1.11367	0.748429	0.759647

## Sheet: Figure 1c
	CD63						CD81
		shCTL	shExo70 #1	shExo70 #2				shCTL	shExo70 #1	shExo70 #2
	Replicate 1	1.16227	0.628405	0.374641			Replicate 1	0.976173	0.508861	0.583013
	Replicate 2	0.806368	0.425938	0.491342			Replicate 2	1.11123	0.771642	0.660833
	Replicate 3	1.03136	0.458141	0.255786			Replicate 3	0.912592	0.579474	0.569829
	Syntenin-1						Tsg101
		shCTL	shExo70 #1	shExo70 #2				shCTL	shExo70 #1	shExo70 #2
	Replicate 1	0.858189	0.269269	0.497965			Replicate 1	1.01863	0.424893	0.323376
	Replicate 2	1.29704	0.517222	0.467065			Replicate 2	1.18125	0.214104	0.327024
	Replicate 3	0.84477	0.357195	0.48493			Replicate 3	0.800116	0.281731	0.15729

## Sheet: Figure 1d
Total protein
			DMSO	ES2
		Replicate 1	1.01564	0.551767
		Replicate 2	1.01275	0.685345
		Replicate 3	0.971607	0.754484

## Sheet: Figure 1f
	CD63					CD81
		DMSO	ES2				DMSO	ES2
	Replicate 1	1.13317	0.403379			Replicate 1	0.967892	0.612474
	Replicate 2	1.08364	0.449534			Replicate 2	0.986736	0.551422
	Replicate 3	0.783197	0.315442			Replicate 3	1.04537	0.67094
	Syntenin-1					Tsg101
		DMSO	ES2				DMSO	ES2
	Replicate 1	1.08129	0.654739			Replicate 1	0.923261	0.489241
	Replicate 2	0.90329	0.547431			Replicate 2	0.98549	0.649384
	Replicate 3	1.01542	0.384693			Replicate 3	1.09125	0.264151

## Sheet: Figure 2b
CD63 Vesicle
	shCTL	shExo70 #1	shExo70 #2
	18	34	28
	26	32	30
	19	36	31
	17	39	36
	21	42	34
	27	37	35
	26	29	28
	22	51	45
	15	27	33
	16	41	26
	25	23	27
	11	46	33
	23	36	34
	12	29	29
	13	30	53
	18	25	59
	20	28	48
	21	45	34
	18	34	55
	19	27	42

## Sheet: Figure 2d
CD63 Vesicle
	DMSO	ES2	Washout
	21	45	13
	27	47	15
	19	48	17
	16	59	23
	30	44	19
	18	47	18
	22	53	15
	24	48	17
	26	61	19
	17	54	25
	29	50	22
	23	63	27
	31	46	26
	25	42	23
	23	55	16
	25	49	24
	29	35	23
	34	37	15
	28	29	22
	22	32	24

## Sheet: Figure 2g
	MVE numbers
	shCTL	shExo70	DMSO	ES2
	2	2	1	4
	1	3	2	7
	3	5	0	9
	3	3	0	10
	0	3	2	5
	2	2	2	3
	1	2	3	4
	1	2	2	4
	1	3	1	3
	2	6	4	5
	1	2	1	3
	2	4	0	8
	2	2	2	3
	2	2	2	5
	2	5	1	2
	3	2	1	1
	2	2	2	4
	3	3	3	1
	0	3	1	2
	1	4	0	2
	1	3	1	3
	0	4	1	0
	0	1	0	2
	2	1	1	2
	0	3	0	2
	0	3	1	8
	1	4	1	3
	1	1	1	7
	2	3	2	6
	1	2
	1	4
	2	3
	2	2

## Sheet: Figure 2h
	MVE size (μm)
	shCTL	shExo70	DMSO	ES2
	0.63	0.78	0.92	0.8
	0.15	0.34	0.31	0.57
	0.13	0.19	0.86	0.45
	0.18	0.35	0.75	0.32
	0.19	0.36	0.24	0.39
	0.15	0.21	0.47	0.4
	0.52	0.19	0.72	0.43
	0.32	0.25	0.88	0.39
	0.29	0.24	0.32	0.25
	0.34	0.23	0.55	0.31
	0.65	0.29	0.49	0.54
	0.28	0.85	0.33	0.42
	0.16	0.49	0.36	0.44
	0.26	0.18	0.61	0.46
	0.25	0.2	0.35	0.78
	0.71	0.21	0.37	0.81
	0.33	0.17	0.29	0.66
	0.2	0.24	0.44	0.67
	0.19	0.85	0.56	0.65
	0.23	0.23	0.58	0.76
	0.22	0.44	0.56	0.81
	0.23	0.37	0.34	0.54
	0.22	0.49	0.23	0.65
	0.5	0.35	0.35	0.49
	0.54	0.37	0.89	0.15
	0.22	0.25	0.53	1.21
	0.72	0.39	0.47	0.44
	0.63	0.18	0.82	0.26
	0.21	0.42	0.47	0.55
	0.29	0.37	0.33	0.2
	0.23	0.36	0.45	0.23
	0.24	0.63	0.19	0.25
	0.46	0.22		0.29
	0.21	0.27		0.33
	0.55	0.25		0.68
	0.59	0.19		0.84
	0.25	0.33		0.22
	0.27	0.29		0.27
	0.98	0.19		0.39
		0.34		0.3
		0.25		0.25
		0.16		0.27
		0.21		0.55
		0.37		0.29
		0.27		0.2
		0.19		0.17
		0.25		0.28
		0.18		0.47
		0.26		0.42
		0.23		0.63
		0.17		0.23
		0.61		0.21
		0.33		0.24
		0.18		0.25
		0.28		0.65
		0.39		0.26
		0.88		0.55
		0.13		0.42

## Sheet: Figure 2i
	ILVs in MVE
	shCTL	shExo70	DMSO	ES2
	6	27	13	6
	16	18	6	4
	7	16	33	18
	9	11	15	7
	8	8	4	22
	6	5	12	17
	22	10	34	25
	17	8	19	24
	9	16	8	10
	10	12	24	20
	14	7	18	29
	6	38	9	28
	8	7	15	12
	15	8	22	26
	13	13	14	20
	32	6	4	9
	18	8	8	19
	11	9	35	28
	5	33	13	22
	8	8	24	18
	13	13	21	11
	7	16	7	9
	10	19	5	13
	11	4	19	23
	4	22	28	3
	7	14	20	31
	13	24	13	24
	8	5	29	8
	4	8	19	18
	15	11	9	8
	12	22	21	7
	20	36	4	5
	15	19		20
	16	7		14
	34	6		19
	36	10		51
	18	15		23
	21	8		25
	45	9		17
		12		16
		15		10
		13		5
		23		26
		19		8
		7		34
		5		11
		14		9
		9		18
		11		16
		21		19
		9		4
		40		8
		22		20
		5		9
		25		34
		29		15
		47		26
		8		12

## Sheet: Figure 4c
	GFP-Exo70 association
	0.319149
	0.516129
	0.428571
	0.433962
	0.382353
	0.438356
	0.4
	0.473684
	0.44186
	0.26087
	0.73913
	0.56
	0.777778
	0.454545
	0.666667
	0.363636
	0.470588
	0.375
	0.40625
	0.461538
	0.321429
	0.510638
	0.448276
	0.325
	0.806452
	0.615385
	0.551724
	0.285714
	0.185714
	0.5

[truncated: 34 more sheets: Figure 4f, Figure 5e, Figure 6a, Figure 6b, Figure 6d, Figure 7c, Figure 7d, Supplementary Data Fig. 1a, Supplementary Data Fig. 1c, Supplementary Data Fig. 1d, Supplementary Fig. 1f, Supplementary Fig. 1h, Supplementary Data Fig. 2b, Supplementary Data Fig. 2c, Supplementary Data Fig. 2d, Supplementary Data Fig. 2e, Supplementary Data Fig. 3a, Supplementary Data Fig. 3b, Supplementary Data Fig. 3c, Supplementary Data Fig. 3d …]
